# Supplementary material for: Apolipoprotein E Overexpression Is Associated With Tumor Progression and Poor Survival in Colorectal Cancer
Source: Front Genet. 2018 Dec 13;9:650. doi: 10.3389/fgene.2018.00650 (PMC6315167; doi:10.3389/fgene.2018.00650)
Supplement: Supplementary file 9 [file Table_9.XLSX]

## Sheet: GSE_TOTAL
Table S9: Statistics results analyzed by ANOVA in the study.
GSE_TOTAL
Data sets analyzed	A : N	B : PC	C : CLM
ANOVA summary
F	65.08
P value	<0.0001
Significant diff. among means (P < 0.05)?	Yes
R square	0.2033
ANOVA table	SS	DF	MS	F (DFn, DFd)	P value
Treatment (between columns)	91.23	2	45.62	F (2, 510) = 65.08	P<0.0001
Residual (within columns)	357.5	510	0.7009
Total	448.7	512
multiple comparisons test	Mean Diff.	95.00% CI of diff.	Significant?	Summary	Adjusted P Value
N vs. PC	-0.169	-0.3845 to 0.04639	No	0.1713	A-B
N vs. CLM	-1.119	-1.378 to -0.8597	Yes	<0.0001	A-C
PC vs. CLM	-0.95	-1.174 to -0.7256	Yes	<0.0001	B-C

## Sheet: GSE 41258
GSE_41258
Data sets analyzed	A : N	B : PC	C : CLM
ANOVA summary
F	25.02
P value	<0.0001
Significant diff. among means (P < 0.05)?	Yes
R square	0.2428
ANOVA table	SS	DF	MS	F (DFn, DFd)	P value
Treatment (between columns)	33.4	2	16.7	F (2, 156) = 25.02	P<0.0001
Residual (within columns)	104.1	156	0.6675
Total	137.5	158
multiple comparisons test	Mean Diff.	95.00% CI of diff.	Significant?	Summary	Adjusted P Value
N vs. PC	-0.1914	-0.5569 to 0.1742	No	0.4323	A-B
N vs. CLM	-1.088	-1.474 to -0.7023	Yes	<0.0001	A-C
PC vs. CLM	-0.8966	-1.276 to -0.5172	Yes	<0.0001	B-C

## Sheet: GSE 62322
GSE_62322
Data sets analyzed	A : N	B : PC	C : CLM
ANOVA summary
F	18.59
P value	<0.0001
Significant diff. among means (P < 0.05)?	Yes
R square	0.4078
ANOVA table	SS	DF	MS	F (DFn, DFd)	P value
Treatment (between columns)	47.08	2	23.54	F (2, 54) = 18.59	P<0.0001
Residual (within columns)	68.37	54	1.266
Total	115.5	56
multiple comparisons test	Mean Diff.	95.00% CI of diff.	Significant?	Summary	Adjusted P Value
N vs. PC	-0.05236	-0.9334 to 0.8287	No	0.9888	A-B
N vs. CLM	-1.955	-2.847 to -1.063	Yes	<0.0001	A-C
PC vs. CLM	-1.903	-2.771 to -1.034	Yes	<0.0001	B-C

## Sheet: GSE 68468
GSE_68468
Data sets analyzed	A : N	B : PC	C : CLM
ANOVA summary
F	25.37
P value	<0.0001
Significant diff. among means (P < 0.05)?	Yes
R square	0.1472
ANOVA table	SS	DF	MS	F (DFn, DFd)	P value
Treatment (between columns)	25.08	2	12.54	F (2, 294) = 25.37	P<0.0001
Residual (within columns)	145.3	294	0.4942
Total	170.4	296
Tukey's multiple comparisons test	Mean Diff.	95.00% CI of diff.	Significant?	Summary	Adjusted P Value
N vs. PC	-0.1145	-0.3673 to 0.1384	No	0.5358	A-B
N vs. CLM	-0.8765	-1.205 to -0.5475	Yes	<0.0001	A-C
PC vs. CLM	-0.762	-1.031 to -0.4929	Yes	<0.0001	B-C

## Sheet: TCGA COAD READ
TCGA COAD READ
Data sets analyzed	A : stage I	B : stage II	C : stage III	D : stage IV
ANOVA summary
F	3.958
P value	0.0084
Significant diff. among means (P < 0.05)?	Yes
R square	0.02848
ANOVA table	SS	DF	MS	F (DFn, DFd)	P value
Treatment (between columns)	2.391	3	0.7969	F (3, 405) = 3.958	P=0.0084
Residual (within columns)	81.55	405	0.2014
Total	83.94	408
Tukey's multiple comparisons test	Mean Diff.	95.00% CI of diff.	Significant?	Summary	Adjusted P Value
stage I vs. stage II	-0.201	-0.3717 to -0.03026	Yes	*	0.0135	A-B
stage I vs. stage III	-0.1858	-0.3629 to -0.008811	Yes	*	0.0354	A-C
stage I vs. stage IV	-0.243	-0.4485 to -0.0375	Yes	*	0.013	A-D
stage II vs. stage III	0.01516	-0.1236 to 0.1539	No	ns	0.9922	B-C
stage II vs. stage IV	-0.042	-0.2156 to 0.1316	No	ns	0.9243	B-D
stage III vs. stage IV	-0.05717	-0.237 to 0.1227	No	ns	0.8449	C-D
